# Supplementary material for: Anti-Inflammatory Activity of Panduratin A against LPS-Induced Microglial Activation
Source: Biomedicines. 2022 Oct 15;10(10):2587. doi: 10.3390/biomedicines10102587 (PMC9599841; doi:10.3390/biomedicines10102587)
Supplement: Supplementary file 1 [file biomedicines-10-02587-s001.zip]

Archive with 1 entries (1 files):
- biomedicines-1938014-supplementary.pdf
